# Supplementary material for: What Do Eye Gaze Metrics Tell Us about Motor Imagery?
Source: PLoS One. 2015 Nov 25;10(11):e0143831. doi: 10.1371/journal.pone.0143831 (PMC4659676; doi:10.1371/journal.pone.0143831)
Supplement: S1 Dataset — (XLSX) [file pone.0143831.s001.xlsx]

## Sheet: Behavioral data
	MIQ-RS VI	MIQ-RS KI	Time lag VI	Time lag KI
SUJET 1	4.71429	5.42857	2.7629	10.9089
SUJET 2	6.28571	5	NA	NA
SUJET 3	5	2.85714	4.60633	11.8786
SUJET 4	4.71429	6.28571	6.73465	3.25033
SUJET 5	6.57143	5	1.47592	11.4452
SUJET 6	4.85714	4.71429	7.15196	19.8062
SUJET 7	5.85714	4.28571	2.28838	9.48697
SUJET 8	4	3.71429	3.29566	21.7641
SUJET 9	6	2.85714	2.55398	5.0731
SUJET 10	4.85714	4.85714	4.17717	3.81098
SUJET 11	5.71429	4	0.894151	13.8038
SUJET 12	5.28571	4.28571	5.90302	12.6264
SUJET 13	6	4.71429	0.045264	2.27262
SUJET 14	5.28571	3.85714	2.59368	8.68422
SUJET 15	7	5.14286	NA	NA
SUJET 16	6.28571	5.28571	NA	NA
SUJET 17	6.57143	4.85714	4.47805	0.451765
SUJET 18	5.71429	4	NA	NA
SUJET 19	6	5.71429	0.371894	7.5608
SUJET 20	6.28571	6	17.0281	4.08212
SUJET 21	6.28571	5.71429	2.27968	5.34938
SUJET 22	6	3.85714	2.09168	3.34239

## Sheet: Midline crossing
	MC	VI	KI	Fix	MO
SUJET 1	14	3	9	9	21
SUJET 2	NA	NA	NA	NA	NA
SUJET 3	7	17	11	10	35
SUJET 4	17	28	9	13	30
SUJET 5	5	28	3	11	34
SUJET 6	12	28	26	19	27
SUJET 7	21	29	34	19	26
SUJET 8	0	26	34	8	29
SUJET 9	5	25	30	8	27
SUJET 10	2	21	27	0	23
SUJET 11	10	31	17	17	23
SUJET 12	5	34	18	11	26
SUJET 13	1	30	19	0	36
SUJET 14	9	22	10	6	30
SUJET 15	NA	NA	NA	NA	NA
SUJET 16	NA	NA	NA	NA	NA
SUJET 17	4	9	0	8	34
SUJET 18	NA	NA	NA	NA	NA
SUJET 19	16	5	4	4	23
SUJET 20	2	30	17	6	34
SUJET 21	6	31	17	14	34
SUJET 22	16	17	18	16	17

## Sheet: OMI
	MC	VI	KI	Fix	MO
SUJET 1	13.5686	36.7605	23.2559	25.7536	27.1441
SUJET 2	NA	NA	NA	NA	NA
SUJET 3	10.7127	12.4142	8.86473	6.06132	15.2916
SUJET 4	5.86951	8.36695	9.02484	10.1852	10.5704
SUJET 5	29.9235	29.6095	8.94608	28.1224	12.6156
SUJET 6	4.15539	7.7804	7.08993	10.5542	7.35158
SUJET 7	5.38385	11.5641	8.94631	13.6964	8.98004
SUJET 8	7.19431	15.4823	6.92511	9.65916	11.9645
SUJET 9	3.94152	6.39293	6.82123	5.91384	4.83
SUJET 10	1.01908	13.5325	13.5271	2.14066	10.6492
SUJET 11	8.64097	11.3693	7.27751	8.46247	8.83724
SUJET 12	10.9638	18.8728	19.2694	20.4549	12.0305
SUJET 13	8.59409	14.3805	15.8532	7.23385	10.3674
SUJET 14	6.98128	15.9384	8.59849	6.74511	9.43961
SUJET 15	NA	NA	NA	NA	NA
SUJET 16	NA	NA	NA	NA	NA
SUJET 17	3.58023	9.42783	2.28458	3.07534	9.42805
SUJET 18	NA	NA	NA	NA	NA
SUJET 19	2.52326	9.05319	5.58318	2.55929	9.17275
SUJET 20	2.70064	10.759	12.0916	3.94581	11.1953
SUJET 21	2.52326	17.4715	5.30747	5.40043	11.2959
SUJET 22	11.1404	5.66864	7.51463	10.7417	10.7156
